# Supplementary material for: Genetic Diversity and Population Structure of Macrobrachium nipponense Populations in the Saline–Alkaline Regions of China
Source: Animals (Basel). 2025 Jan 9;15(2):158. doi: 10.3390/ani15020158 (PMC11758298; doi:10.3390/ani15020158)
Supplement: Supplementary file 1 [file animals-15-00158-s001.zip]

Archive with 2 entries (2 files):
- Table S1 Haplotype distribution of Macrobrachium nipponense in the saline alkaline regions.pdf
- Table S2. Nucleotide diversity, Alkalinity, and salinity Correlation of Macrobrachium nipponense.pdf
